# Supplementary material for: Contamination Assessment and Temporal Evolution of Nitrates in the Shallow Aquifer of the Metauro River Plain (Adriatic Sea, Italy) after Remediation Actions
Source: Int J Environ Res Public Health. 2022 Sep 27;19(19):12231. doi: 10.3390/ijerph191912231 (PMC9566390; doi:10.3390/ijerph191912231)
Supplement: Supplementary file 1 [file ijerph-19-12231-s001.zip]

Archive with 1 entries (1 files):
- ijerph-1876158-supplementary.pdf
